# Supplementary material for: How can the digital economy reduce carbon emissions? Empirical evidence from China
Source: PLoS One. 2024 Jun 25;19(6):e0303582. doi: 10.1371/journal.pone.0303582 (PMC11198808; doi:10.1371/journal.pone.0303582)
Supplement: S1 File — (XLSX) [file pone.0303582.s001.xlsx]

## Sheet: Sheet1
province	year	gpau	fin	pop	fdi	urb	sde	de	sc	gpap	gdp	ce	upg	er	pce	es	cei	inf	IV
北京市	2011	5052	2.44036	2019	0.534202	86.2	0.9707	1.54094	6900.3	8762	335072	1979.51	3.29467	0.000307187	0.980439	0.338242	0.121801	1.75162	28277.4
天津市	2011	1225	1.40836	1355	0.656046	80.43	0.2324	0.42124	3395.1	2082	327390	2400.59	0.880391	0.00406911	1.77166	0.692551	0.212305	6.49518	7704.03
河北省	2011	986	0.753009	7241	0.120447	45.59	0.0858	0.335724	8035.5	1446	1.55993e+06	13511.2	0.646245	0.00236873	1.86593	1.04387	0.551124	23.6857	5759.76
山西省	2011	526	1.00249	3593	0.183412	49.79	0.081	0.231282	3903.4	677	959506	6601.52	0.596943	0.00413988	1.83733	1.82796	0.587452	39.6401	4884.74
内蒙古自治区	2011	205	0.677422	2482	0.114826	57.04	0.1162	0.36578	3991.7	265	938346	6872.17	0.624046	0.00766973	2.7688	1.8511	0.478568	14.6403	6153.04
辽宁省	2011	1765	1.02723	4383	0.48248	64.05	0.2634	0.529061	8095.3	2554	977098	8132.93	0.671402	0.00136851	1.85556	0.79491	0.365908	8.11328	21995.5
吉林省	2011	452	0.779736	2749	0.142161	53.4	0.1129	0.23166	4119.8	558	532784	3921.9	0.655782	0.00223866	1.42666	1.21224	0.371081	19.4468	6626.06
黑龙江省	2011	854	0.69632	3834	0.107542	56.49	0.081	0.187518	4750.1	1123	1.12066e+06	3643.62	0.718734	0.00205217	0.950344	1.0892	0.28959	58.6431	8397.9
上海市	2011	3630	1.93777	2347	1.2702	89.3	0.5461	0.885073	6814.8	5573	353157	3689.51	1.40553	0.000778549	1.57201	0.544987	0.192205	1.90584	23945
江苏省	2011	6539	0.999815	7899	0.753695	62.01	0.3999	0.832239	15988.4	12455	2.07066e+06	8297.26	0.826964	0.00122888	1.05042	0.991845	0.168952	11.471	27736.8
浙江省	2011	5489	1.64732	5463	0.40369	62.29	0.3666	0.925278	12028	6887	1.3833e+06	4295.4	0.856523	0.00109626	0.786271	0.828855	0.132907	10.6613	27962.9
安徽省	2011	1570	0.925738	5968	0.138868	44.8	0.055	0.152495	4955.1	2388	899533	4248.03	0.598835	0.00113313	0.711801	1.3754	0.277637	26.8325	11497.4
福建省	2011	1533	1.08102	3720	0.503728	58.11	0.2807	0.641505	6276.2	1884	801427	3642.58	0.758473	0.00153059	0.979188	0.817986	0.207434	20.6012	25116.9
江西省	2011	439	0.794847	4488	0.270985	45.75	0.0417	0.077203	3485.1	663	462285	2722.17	0.613594	0.00104505	0.606544	1.00866	0.232608	77.5543	8626.02
山东省	2011	4014	0.822316	9637	0.204224	50.86	0.195	0.561863	17155.5	5428	2.13044e+06	13338.7	0.723271	0.00313391	1.38411	1.04818	0.29405	11.5683	9459.05
河南省	2011	1775	0.655337	9388	0.101615	40.47	0.046	0.210088	9453.6	2275	1.44352e+06	8408.55	0.518032	0.00152428	0.895671	1.23034	0.312226	58.7576	7740.64
湖北省	2011	1638	0.831899	5758	0.1708	51.78	0.1023	0.304863	8275.2	2315	640301	7899.1	0.738291	0.000950973	1.37185	0.953314	0.402353	23.51	8804.38
湖南省	2011	1396	0.684433	6596	0.114838	44.97	0.0731	0.210076	6884.7	2209	542758	5322.34	0.805335	0.00109234	0.806904	0.804777	0.270588	50.4498	13937.5
广东省	2011	6394	1.1015	10505	0.549436	66.57	0.5157	1.34097	20297.5	8908	2.18995e+06	7533.77	0.911156	0.000636135	0.717161	0.647437	0.141585	10.621	40634.2
广西壮族自治区	2011	333	0.908331	4645	0.165063	41.9	0.0582	0.112866	3908.2	526	722756	3194.47	0.704512	0.00203315	0.687723	0.818647	0.272546	18.1184	9707.04
海南省	2011	64	1.26636	877	0.565193	50.34	0.129	0.205556	759.5	134	253364	687.107	1.60802	0.00410159	0.783475	0.509057	0.272374	26.9568	2102.14
重庆市	2011	1133	1.31802	2919	0.291683	54.98	0.1169	0.180655	3487.8	1728	285176	3368.89	0.653759	0.00108031	1.15413	0.817675	0.336507	20.8128	9649.63
四川省	2011	1926	1.07075	8050	0.176447	41.85	0.133	0.342993	8006.6	2433	777604	6192.12	0.635956	0.00166298	0.769207	0.581539	0.294489	47.2192	11879.9
贵州省	2011	294	1.20587	3469	0.0643832	35.03	0.0514	0.0798002	1751.6	407	331054	3382.73	1.26749	0.00584222	0.975131	1.33271	0.59327	94.2884	4773.67
云南省	2011	464	1.38838	4631	0.14997	36.57	0.0649	0.099802	3038.1	701	797395	3724.82	0.979227	0.00360316	0.804323	1.013	0.418843	102.909	5672.1
陕西省	2011	1178	0.966833	3743	0.1027	47.35	0.147	0.344898	3790	2213	868136	3921.02	0.628037	0.00365881	1.04756	1.36441	0.313373	110.664	9842.42
甘肃省	2011	256	1.14259	2564	0.0822894	37.25	0.035	0.0865448	1648	426	421485	2003.76	0.825875	0.00460273	0.781499	0.970289	0.399127	86.1033	2664.35
青海省	2011	25	1.34036	568	0.121597	46.53	0.0806	0.186085	410.5	31	113731	705.752	0.553929	0.0050367	1.24252	0.472876	0.422495	125.473	245.125
宁夏回族自治区	2011	78	1.38294	639	0.135217	50.2	0.0869	0.205847	477.6	130	209233	1230.21	0.816096	0.00421124	1.92522	1.84129	0.5852	11.8759	1883.4
新疆维吾尔自治区	2011	237	0.998994	2209	0.054765	43.73	0.0725	0.201942	1616.3	336	755634	3297.15	0.695967	0.00343557	1.4926	0.981666	0.498809	108.519	4788.84
北京市	2012	5088	2.4156	2069	0.527313	86.29	0.9682	1.93937	7702.8	9335	328683	2019.99	3.36758	0.00085166	0.976313	0.316244	0.112979	1.76352	22278.6
天津市	2012	1477	1.42679	1413	0.582164	81.55	0.2182	0.57384	3921.4	2752	322197	2671.83	0.909157	0.00303723	1.89089	0.645468	0.207217	6.59285	11354.2
河北省	2012	1192	0.802181	7288	0.116297	46.6	0.0839	0.521509	3921.4	1919	1.58303e+06	13781.2	0.670171	0.00216389	1.89095	1.03666	0.518578	24.6619	10988.3
山西省	2012	531	1.09069	3611	0.166573	51.32	0.0799	0.401242	4506.8	903	1.01569e+06	6999.34	0.695671	0.0047174	1.93834	1.78687	0.577845	40.1993	3045.64
内蒙古自治区	2012	194	0.717388	2490	0.102563	58.42	0.1172	0.546644	4572.5	304	977649	6502.31	0.639721	0.00416626	2.61137	1.8508	0.409451	19.264	7195.58
辽宁省	2012	1707	1.05874	4389	0.471445	65.65	0.2622	0.777984	9346.6	3077	997516	8437.3	0.715024	0.00134408	1.92237	0.77442	0.339578	7.55823	15839.8
吉林省	2012	425	0.776456	2750	0.12631	54.54	0.1056	0.39984	4772.9	648	582090	3796.8	0.650856	0.00172747	1.38065	1.17367	0.31801	23.5576	5089.78
黑龙江省	2012	916	0.749358	3834	0.102569	56.88	0.0749	0.339905	5491	1420	1.11718e+06	4109.73	0.917633	0.000770364	1.07192	1.09461	0.300165	58.5156	10728.5
上海市	2012	3455	2.03067	2380	1.2942	89.3	0.5491	1.18881	7412.3	5892	344251	3660.99	1.55309	0.00141808	1.53823	0.501936	0.181401	1.97792	16880.6
江苏省	2012	7447	1.06301	7920	0.729826	63.01	0.393	1.14396	18331.3	15445	2.07517e+06	8219.43	0.86712	0.00143695	1.03781	0.962288	0.152048	11.0423	29468.3
浙江省	2012	6024	1.71668	5477	0.396628	62.91	0.5285	1.1897	13588.3	8709	1.38345e+06	4333.61	0.905569	0.00166088	0.791239	0.795198	0.125013	10.7987	24386.1
安徽省	2012	1814	0.975781	5988	0.146559	46.3	0.059	0.327371	5736.6	3147	959452	4519.03	0.598466	0.00137707	0.754682	1.29459	0.262551	29.656	7862.39
福建省	2012	1567	1.13835	3748	0.466969	59.32	0.2986	0.891652	7256.5	2181	855772	3776.31	0.75944	0.00225739	1.00755	0.758605	0.191674	21.0316	18953.1
江西省	2012	487	0.855684	4504	0.26255	47.39	0.0493	0.239017	4027.2	774	475092	2900.29	0.646165	0.000572701	0.643936	0.940412	0.22398	77.2441	5780.99
山东省	2012	4009	0.800166	9685	0.199566	52.03	0.1895	0.784978	19651.9	6648	2.17071e+06	14240.2	0.776967	0.00315208	1.47034	1.03429	0.284729	11.4178	11192.1
河南省	2012	1727	0.676754	9406	0.0988302	41.99	0.0476	0.39341	10915.6	2470	1.48962e+06	7585.06	0.549272	0.000986179	0.806406	1.06737	0.256258	53.9432	4192.3
湖北省	2012	1557	0.851266	5779	0.165324	53.23	0.1034	0.515985	9562.5	2577	672865	8364.98	0.733361	0.00133569	1.44748	0.893861	0.375947	24.099	9573.01
湖南省	2012	1531	0.706348	6639	0.10936	46.22	0.0753	0.393313	7921.9	2286	559803	5582.75	0.822697	0.00180887	0.840902	0.721691	0.251995	50.6197	9125
广东省	2012	6333	1.17539	10594	0.529448	67.15	0.5357	1.62487	22677.1	10217	2.24737e+06	7445.28	0.957356	0.00102755	0.702782	0.605065	0.130463	12.1961	38830.7
广西壮族自治区	2012	374	0.916099	4682	0.150815	43.48	0.0595	0.273362	4516.6	1088	717602	3433.45	0.738752	0.00190189	0.73333	0.793446	0.263401	17.7846	10770.2
海南省	2012	83	1.36213	887	0.598458	51.02	0.122	0.382047	870.8	186	274182	689.877	1.66511	0.00646132	0.777764	0.55154	0.241592	21.1165	3475.7
重庆市	2012	1229	1.36676	2945	0.297067	56.64	0.1143	0.354417	4033.7	1721	289887	3537.17	0.75218	0.000720145	1.20108	0.727527	0.310017	19.773	6013.72
四川省	2012	1914	1.09594	8076	0.16935	43.35	0.1324	0.541752	9268.6	3882	744462	7145.26	0.668298	0.000984837	0.884753	0.577011	0.299306	47.3004	8490.17
贵州省	2012	319	1.21861	3484	0.0706559	36.3	0.0509	0.238704	2027.6	626	324800	3973.02	1.22603	0.0045886	1.14036	1.34926	0.579817	90.5769	1584.41
云南省	2012	470	1.37437	4659	0.138141	38.47	0.0675	0.258259	3511.6	775	848058	4026.1	0.958481	0.00442443	0.864155	0.944029	0.390524	102.179	5387.4
陕西省	2012	1150	0.959313	3753	0.135955	49.71	0.14	0.530009	4383.8	3186	879921	4196.17	0.620477	0.00356352	1.11808	1.48447	0.290318	107.293	7772.29
甘肃省	2012	321	1.27369	2578	0.0779676	38.78	0.0416	0.232534	1906.5	554	475585	2247.71	0.872896	0.00846204	0.871883	0.935921	0.397811	101.517	3748.55
青海省	2012	41	1.47432	573	0.0943177	47.85	0.0817	0.346838	476	82	127175	854.028	0.571518	0.00352789	1.49045	0.527526	0.451022	128.807	58.83
宁夏回族自治区	2012	70	1.44028	647	0.0835328	51.15	0.0829	0.37192	548.8	189	220349	1280.22	0.84746	0.00696826	1.9787	1.76567	0.546802	12.6103	1980.61
新疆维吾尔自治区	2012	244	1.11734	2233	0.0559713	44.22	0.0855	0.421324	1858.6	419	872799	3824.29	0.776428	0.00237848	1.71262	1.01665	0.509545	106.454	5427.35
北京市	2013	7588	2.45536	2115	0.562686	86.39	0.9576	2.17269	8375.1	13909	332866	1895.36	3.44334	0.00102603	0.896149	0.300302	0.0971949	1.77837	31959.9
天津市	2013	2026	1.45147	1472	0.549375	82.29	0.1811	0.616969	4470.4	3555	328005	2553.18	0.948926	0.00336652	1.7345	0.669712	0.177672	6.73292	12156.8
河北省	2013	1581	0.862968	7333	0.119401	48.02	0.0832	0.698175	10516.7	1896	1.63762e+06	13867.7	0.680045	0.0045782	1.89114	1.0674	0.49	26.9365	12414.2
山西省	2013	742	1.19228	3630	0.168046	52.88	0.0765	0.569722	5139.3	1067	1.06925e+06	6766.89	0.74135	0.00831215	1.86416	1.85398	0.53696	46.4966	4170.83
内蒙古自治区	2013	270	0.775688	2498	0.0843313	59.82	0.1171	0.69426	5114.2	432	1.10269e+06	6557.88	0.676866	0.0128693	2.62525	1.97476	0.389599	20.0475	8498.35
辽宁省	2013	1910	1.09766	4390	0.419193	66.45	0.2639	1.02123	10581.4	3479	1.08263e+06	7573.12	0.734895	0.0030085	1.72508	0.834804	0.279682	7.94145	19987.7
吉林省	2013	499	0.832356	2751	0.151668	55.74	0.1009	0.536088	5426.4	711	635634	3579.86	0.672752	0.00262397	1.30129	1.2046	0.275767	26.1911	9312.51
黑龙江省	2013	1183	0.8192	3835	0.0981888	58.04	0.1349	0.514409	6251.2	1666	1.32813e+06	4116.23	1.00502	0.00397847	1.07333	1.11928	0.286189	57.926	16221.3
上海市	2013	3891	2.0534	2415	1.31338	89.6	0.5291	1.51396	8052	6140	342960	3689.5	1.67482	0.000628456	1.52774	0.500722	0.170793	1.99243	24918.8
江苏省	2013	10641	1.09029	7939	0.69785	64.39	0.4041	1.55199	20796.5	17310	2.16996e+06	7937.86	0.908146	0.00203701	0.999857	0.956893	0.134172	10.9099	43452.7
浙江省	2013	8165	1.73919	5498	0.396469	63.94	0.3184	1.43543	15225.5	9597	1.4025e+06	4426.08	0.939857	0.00317487	0.805035	0.759724	0.117814	10.5012	19561.3
安徽省	2013	2537	1.03411	6030	0.135413	47.87	0.0625	0.484108	6542.4	3706	1.02705e+06	4638.93	0.604272	0.00403771	0.769309	1.33935	0.243656	29.6929	9806.34
福建省	2013	1991	1.19319	3774	0.445645	60.8	0.2512	1.07138	8275.3	2455	919637	3520.05	0.751905	0.00325242	0.932712	0.721952	0.16177	23.1547	25451
江西省	2013	655	0.91444	4522	0.253944	49.04	0.0512	0.38737	4576.1	744	545295	3015.04	0.655766	0.0020255	0.66675	0.956704	0.210276	71.9503	6570.82
山东省	2013	5042	0.876889	9733	0.19996	53.46	0.3115	1.07854	22294.8	8145	2.27834e+06	12434.2	0.821196	0.00372965	1.27753	1.06577	0.227382	11.684	14764.5
河南省	2013	2197	0.73117	9413	0.0920727	43.6	0.0585	0.674876	12426.6	2999	1.57939e+06	6839.55	0.57791	0.00274904	0.726607	1.14374	0.2127	53.6348	6148.3
湖北省	2013	2196	0.883537	5799	0.164146	54.51	0.1148	0.668808	10885.9	2944	785739	6254.75	0.772191	0.00212509	1.07859	0.774802	0.253552	30.8778	10062.7
湖南省	2013	2024	0.740403	6691	0.102375	47.63	0.0659	0.535164	9018.6	2632	685786	5123.41	0.858278	0.00214091	0.765717	0.752319	0.209105	54.5874	7452.86
广东省	2013	8268	1.21717	10644	0.510925	68.09	0.5204	2.12012	25453.9	12227	2.26357e+06	6750.48	1.00889	0.00110634	0.634205	0.600659	0.108591	12.5749	54502.9
广西壮族自治区	2013	594	0.949576	4719	0.137578	45.11	0.0556	0.382433	5133.1	1558	804331	3256.03	0.753513	0.00389056	0.689983	0.807045	0.226459	18.2489	10723.9
海南省	2013	175	1.47174	895	0.531522	52.28	0.1465	0.529045	992.9	228	295094	669.392	1.74305	0.00467359	0.747924	0.5865	0.212744	19.6458	4170.94
重庆市	2013	1382	1.37331	2970	0.288033	58.29	0.1234	0.536929	4599.8	1799	341898	2751.72	0.819333	0.00131717	0.926503	0.719899	0.217412	20.0274	10113
四川省	2013	3032	1.15377	8107	0.171022	44.96	0.1501	0.845645	10561.4	4047	893043	7208.42	0.681649	0.00151698	0.88916	0.607878	0.274494	46.9176	7069.83
贵州省	2013	493	1.26854	3502	0.0917381	37.89	0.0498	0.398897	2366.2	759	437298	3713.56	1.15117	0.0061672	1.06041	1.46798	0.463801	94.3849	652.542
云南省	2013	641	1.37608	4687	0.127375	39.99	0.0765	0.44701	4004.6	930	919555	3992.07	0.993898	0.00477812	0.851732	0.971316	0.340594	66.8025	6536.92
陕西省	2013	2011	1.03069	3764	0.141437	51.57	0.1364	0.693161	4999.5	3598	946456	4072.93	0.629235	0.00496035	1.08207	1.62563	0.253841	106.269	10700.1
甘肃省	2013	392	1.4075	2582	0.0643482	40.5	0.0476	0.389421	2173.8	553	547892	2230.08	0.910161	0.00681167	0.863701	0.897636	0.355787	92.1295	3710.58
青海省	2013	55	1.67282	578	0.0878957	49.29	0.0751	0.434765	544.1	92	143738	900.884	0.572236	0.00447225	1.55862	0.550199	0.428778	125.254	191.335
宁夏回族自治区	2013	126	1.53887	654	0.0854365	52.84	0.0822	0.479528	610.5	316	237397	1348.43	0.851505	0.0156193	2.06182	1.78488	0.525692	13.5571	1393.45
新疆维吾尔自治区	2013	405	1.24125	2264	0.0478232	44.94	0.0856	0.556678	2108.2	546	998156	3900.03	0.83006	0.00632357	1.72263	1.04207	0.466498	105.021	5000.24
北京市	2014	9341	2.51517	2152	0.578874	86.5	0.9254	2.50569	9638	16262	368585	1901.79	3.65848	0.00170753	0.88373	0.254215	0.0891567	1.79281	37774.9
天津市	2014	2259	1.47667	1517	0.562983	82.55	0.1845	0.665137	4738.65	3884	389571	2618.16	1.00819	0.00478655	1.72588	0.617223	0.166476	6.81746	11428.6
河北省	2014	1657	0.953474	7384	0.129721	49.36	0.0699	0.758891	11820.5	2308	2.00315e+06	13469.5	0.730097	0.00775051	1.82414	1.01076	0.457816	27.9457	16165.5
山西省	2014	828	1.29761	3648	0.18829	54.3	0.0703	0.653967	5717.89	1150	1.31102e+06	6756.31	0.902252	0.00488362	1.85206	1.89233	0.52943	51.4608	7411.54
内蒙古自治区	2014	347	0.847825	2505	0.0914241	60.97	0.0966	0.715703	5657.56	504	1.06447e+06	6257.14	0.770034	0.0151619	2.49786	1.9917	0.352115	25.4513	11337.6
辽宁省	2014	1714	1.15361	4391	0.426224	67.05	0.2503	1.10566	11857	2933	1.08313e+06	7800.45	0.831178	0.00422826	1.77646	0.825679	0.27249	8.19573	18396
吉林省	2014	493	0.91974	2752	0.148308	56.81	0.1058	0.651792	6080.9	833	526829	3428.83	0.685168	0.00430253	1.24594	1.21254	0.248409	26.3642	8041.49
黑龙江省	2014	1100	0.917026	3833	0.0979535	59.22	0.1143	0.661995	7015.31	1944	745915	4184.29	1.24154	0.00364445	1.09165	1.13723	0.278223	58.2981	17712.6
上海市	2014	3732	2.03311	2426	1.38255	89.3	0.5604	1.6223	9303.49	6705	386397	3707.72	1.87026	0.00206015	1.52833	0.441658	0.157322	2.04164	23089.1
江苏省	2014	10132	1.10542	7960	0.677702	65.7	0.3763	1.64625	23458.1	20213	2.28692e+06	8196.65	0.991735	0.00156237	1.02973	0.901202	0.125931	10.7818	62338.2
浙江省	2014	7546	1.77634	5508	0.401941	64.96	0.3064	1.59814	17835.3	10595	1.69848e+06	4538.81	1.00238	0.00345209	0.82404	0.734323	0.112982	10.4886	23964
安徽省	2014	2762	1.09142	6083	0.141494	49.31	0.0705	0.587419	7957.03	4985	1.11072e+06	4775.45	0.666086	0.00160454	0.785048	1.31438	0.229052	29.4066	15470.1
福建省	2014	1890	1.24923	3806	0.442364	61.99	0.2395	1.14538	9346.74	2749	1.09207e+06	3755.93	0.761113	0.00321925	0.986846	0.676986	0.156135	23.434	24242.4
江西省	2014	693	0.998867	4542	0.261981	50.55	0.0544	0.474057	5292.63	1250	525479	3205.19	0.701143	0.00149861	0.705677	0.928282	0.203962	73.5379	6285.4
山东省	2014	4991	0.903	9789	0.205923	54.77	0.2499	1.25355	25111.5	9552	2.46676e+06	13188.3	0.897597	0.00600502	1.34725	1.08356	0.221926	12.1776	17416.9
河南省	2014	2250	0.789487	9436	0.103512	45.05	0.0599	0.79901	14005	3417	1.66389e+06	7460.47	0.727507	0.00323573	0.790639	1.05941	0.213533	53.5885	9820.21
湖北省	2014	2261	0.919313	5816	0.174252	55.73	0.1135	0.785934	12449.3	3674	857302	6498.99	0.883098	0.00202096	1.11743	0.728421	0.237369	30.8482	11224.5
湖南省	2014	1984	0.768682	6737	0.105201	48.98	0.067	0.619517	10723.5	3292	695936	5296.27	0.913832	0.00146658	0.786146	0.711596	0.195887	55.1234	10575.3
广东省	2014	8415	1.25235	10724	0.509132	68.62	0.4806	2.23631	28471.1	13743	2.56932e+06	7057.4	1.0574	0.00118583	0.658094	0.574923	0.104076	12.4495	48173.5
广西壮族自治区	2014	791	0.994424	4754	0.146559	46.54	0.0525	0.514493	5772.83	2339	800282	3422.13	0.810173	0.00347693	0.719842	0.714294	0.218347	19.5188	12676.9
海南省	2014	143	1.54011	903	0.489326	53.3	0.1466	0.600838	1224.5	225	328639	674.416	2.07225	0.00679395	0.746861	0.559505	0.192651	20.3669	3359.97
重庆市	2014	1316	1.44649	2991	0.290772	59.74	0.1383	0.64502	5710.67	2506	359235	3111.17	1.02197	0.000742243	1.04018	0.709389	0.218135	19.1758	10945.7
四川省	2014	2660	1.21776	8140	0.17812	46.51	0.158	0.985769	12393	4594	1.0077e+06	7251.1	0.790924	0.00177679	0.890798	0.555631	0.254098	48.1998	10974.2
贵州省	2014	549	1.34227	3508	0.102556	40.24	0.0443	0.500644	2936.85	1071	645899	3863.23	1.07027	0.00515758	1.10126	1.35108	0.416908	67.7413	820.561
云南省	2014	774	1.4334	4714	0.121043	41.21	0.0825	0.535617	4632.87	1285	1.03658e+06	3942.79	1.04939	0.00453832	0.8364	0.829715	0.30768	79.3565	8358.69
陕西省	2014	2093	1.0839	3775	0.155329	53.01	0.1401	0.790935	5918.71	3308	1.3028e+06	4306.48	0.683679	0.00369793	1.14079	1.63744	0.243442	103.796	10610.8
甘肃省	2014	397	1.62002	2591	0.0607728	42.28	0.0424	0.462338	2668.33	692	741987	2346.76	1.02842	0.00624248	0.905734	0.892949	0.343253	88.8126	5738.61
青海省	2014	38	1.81118	583	0.0825433	50.84	0.0668	0.476528	620.826	106	230129	942.102	0.691139	0.0104236	1.61595	0.455038	0.409019	114.352	347.685
宁夏回族自治区	2014	193	1.67446	662	0.11525	54.82	0.0833	0.586044	737.177	258	312336	1454.81	0.890124	0.0245099	2.1976	1.79074	0.528619	14.8161	1503.33
新疆维吾尔自治区	2014	396	1.31964	2298	0.0502467	46.79	0.0755	0.573472	2436.5	578	1.23858e+06	4062.38	0.958708	0.00826631	1.76779	1.07785	0.438065	103.72	5805.53
北京市	2015	11143	2.54445	2170.5	1.03079	86.71	0.9323	2.69172	10338	18513	376198	1892.8	4.03548	0.0022616	0.872059	0.170025	0.0822436	1.79577	35131.6
天津市	2015	3062	1.5718	1546.95	0.682762	82.88	0.2088	0.738926	5257.3	6280	394014	2618.46	1.11954	0.00534729	1.69266	0.549495	0.158328	6.60386	20419.1
河北省	2015	2298	1.09402	7424.92	0.153818	51.67	0.0558	0.868582	12990.7	3371	1.96552e+06	13331.4	0.832689	0.00470156	1.79549	1.07843	0.447271	28.8423	18658.4
山西省	2015	864	1.45497	3664.12	0.20051	55.87	0.0618	0.721616	6033.7	1277	1.22018e+06	6559.98	1.30703	0.00534012	1.79033	2.26375	0.513843	49.6849	6865.13
内蒙古自治区	2015	499	0.968192	2511.04	0.122725	62.09	0.0947	0.722493	6107.7	740	1.00285e+06	6503.05	0.80145	0.00832973	2.58978	1.91701	0.364695	32.6416	25236.6
辽宁省	2015	2086	1.26558	4382.4	0.448842	68.05	0.2327	1.19169	12787.2	3458	1.06824e+06	7766.56	1.01542	0.00227632	1.77222	0.785899	0.270904	8.40755	31990.8
吉林省	2015	705	1.08858	2753.32	0.156001	57.64	0.0907	0.712571	6651.9	1150	566516	3186.2	0.779527	0.00315814	1.15722	1.06018	0.226564	26.5311	15052
黑龙江省	2015	1387	1.1035	3811.7	0.0920724	60.47	0.0884	0.728158	7640.2	2535	737693	4394.99	1.59482	0.0049249	1.15303	1.02799	0.291374	63.3113	22061.5
上海市	2015	4632	2.125	2415.27	1.63906	88.53	0.5539	1.73024	10131.5	8634	390237	3689.5	2.13023	0.00251794	1.52757	0.415222	0.146855	2.08107	22596.7
江苏省	2015	13554	1.12479	7976.3	0.694649	67.49	0.3626	1.81884	25876.8	25197	2.32221e+06	8584.52	1.06371	0.00186307	1.07625	0.899921	0.122432	10.5096	82473.6
浙江省	2015	10566	1.78299	5539	0.423719	66.32	0.3358	1.82726	19784.7	15859	1.74911e+06	4782.53	1.0827	0.00284383	0.863428	0.705052	0.111516	10.4194	37063.6
安徽省	2015	3657	1.18808	6143.6	0.301338	50.97	0.067	0.697317	8908	8013	1.15406e+06	4937.33	0.785809	0.0016557	0.803654	1.27096	0.224367	30.8512	20259.4
福建省	2015	3141	1.29695	3839	0.471508	63.22	0.2481	1.26771	10505.9	4864	1.10699e+06	3622.76	0.82641	0.00325364	0.943672	0.628896	0.139445	23.9426	25215.8
江西省	2015	1173	1.10986	4565.63	0.270249	52.3	0.0648	0.573732	5925.5	1894	542650	3430.7	0.777409	0.00176671	0.751418	0.907434	0.205139	71.8829	9594.26
山东省	2015	7022	0.937478	9847.16	0.216791	56.97	0.209	1.48529	27761.4	12766	2.48226e+06	11609.1	0.96783	0.00381196	1.17893	1.14682	0.184264	12.2148	27763.6
河南省	2015	3061	0.84948	9480	0.115634	47.02	0.0602	0.946455	15740.4	4549	1.64085e+06	7481.45	0.830213	0.00183945	0.789182	1.04718	0.20219	52.0964	14021.6
湖北省	2015	2917	0.998794	5851.5	0.18804	57.18	0.1261	0.91757	14003.2	4911	860739	6356.21	0.943217	0.0011642	1.08625	0.672707	0.215099	31.1759	9794.23
湖南省	2015	2666	0.838064	6783.03	0.112355	50.79	0.0565	0.712483	12024	4198	705041	5837.92	0.996015	0.00206404	0.860665	0.661252	0.201989	51.6955	14046.9
广东省	2015	11660	1.3138	10849	0.551037	69.51	0.4504	2.48207	31517.6	19527	2.6084e+06	7313.78	1.13001	0.00102349	0.674143	0.550251	0.100447	12.8388	68754.4
广西壮族自治区	2015	1016	1.05082	4796	0.157613	47.99	0.0467	0.611784	6348.1	3156	819272	3372.39	0.84485	0.00458453	0.703168	0.624405	0.2007	20.5992	15557.6
海南省	2015	180	1.79614	910.82	0.524268	54.91	0.1523	0.676976	1325.1	327	319958	680.17	2.25186	0.00149066	0.746767	0.553106	0.183693	18.8111	3304.9
重庆市	2015	2080	1.46051	3016.55	0.312383	61.47	0.1367	0.781088	6424	4514	368886	3215.06	1.0606	0.000830813	1.06581	0.564942	0.204556	20.0028	7276.79
四川省	2015	3665	1.28785	8204	0.18319	48.27	0.1552	1.18186	13877.7	7460	995087	7250.37	0.990915	0.000896411	0.883761	0.443702	0.241252	29.2811	9757.61
贵州省	2015	791	1.43974	3529.5	0.107597	42.96	0.0433	0.598831	3283	1244	603587	3973.62	1.13653	0.00265808	1.12583	1.30245	0.378347	69.5556	1431.1
云南省	2015	950	1.5598	4741.8	0.149607	42.93	0.0868	0.628858	5103.2	1708	1.00991e+06	3740.57	1.135	0.00393099	0.788851	0.748901	0.274655	77.9045	8304.16
陕西省	2015	2326	1.22611	3793	0.178196	54.74	0.1373	0.88337	6578.1	3327	1.23281e+06	4330.55	0.808412	0.00323056	1.14172	1.56825	0.240294	73.5688	20364.8
甘肃省	2015	474	2.02183	2599.55	0.0702204	44.24	0.045	0.557986	2907.2	898	710840	2304.9	1.33939	0.00161755	0.886653	0.875324	0.339439	89.2096	6388.49
青海省	2015	124	2.11998	588.43	0.190548	51.67	0.1332	0.520628	691	248	229697	1023.53	0.828959	0.00648312	1.73943	0.364809	0.423464	109.85	1473.76
宁夏回族自治区	2015	202	1.76879	667.88	0.191883	56.98	0.0742	0.606879	789.6	312	301778	1705.69	0.93825	0.00934079	2.55389	1.65188	0.585792	15.6853	3748.66
新疆维吾尔自治区	2015	576	1.46394	2359.73	0.0568868	48.78	0.0665	0.628512	2606	887	1.20309e+06	3911.69	1.1593	0.00459252	1.65769	1.15774	0.419494	62.8709	11466.4
北京市	2016	12094	2.48311	2173	1.10552	86.76	0.9342	2.79394	11005.1	20863	386929	1805.72	4.16526	0.00211689	0.830979	0.122542	0.0703459	1.34223	47362.5
天津市	2016	3960	1.60768	1562	0.826399	83.27	0.2097	0.826328	5635.8	7757	395722	2542.54	1.33316	0.00237173	1.62775	0.523664	0.142158	6.48942	22641.7
河北省	2016	2818	1.16469	7470	0.17562	53.87	0.0766	1.01544	14364.7	4805	1.93698e+06	13324.5	0.873092	0.00201475	1.78374	0.893434	0.415477	28.4921	20574.9
山西省	2016	1004	1.55984	3682	0.214528	57.27	0.0672	0.77875	6480.5	1602	1.1371e+06	6694.75	1.43898	0.00588122	1.81824	1.87736	0.512992	49.1024	12214
内蒙古自治区	2016	559	1.07339	2520	0.150471	63.4	0.1025	0.782754	6700.8	918	1.01418e+06	6597.51	0.927919	0.00727967	2.61806	1.89929	0.363938	40.2447	8609.31
辽宁省	2016	2292	1.73894	4378	0.636579	68.87	0.1963	1.17769	13414.1	4385	1.04602e+06	7068.38	1.33239	0.00246454	1.61452	0.812764	0.317724	7.96226	30414.6
吉林省	2016	781	1.1647	2733	0.159997	58.75	0.1119	0.793348	7310.4	1400	548392	3053.62	0.895557	0.00252222	1.11732	1.36753	0.20665	20.0496	25542.8
黑龙江省	2016	1533	1.17549	3799	0.122049	61.09	0.0827	0.795856	8402.5	2472	762364	4499.63	1.88946	0.00471065	1.18442	1.26779	0.292448	60.1336	21441.5
上海市	2016	5537	2.12864	2420	1.7302	89	0.555	1.77094	10946.6	10584	390786	3714.75	2.33907	0.00606156	1.53502	0.411459	0.131829	2.09636	26135.7
江苏省	2016	15575	1.20118	7999	0.754948	68.93	0.3687	1.94851	28707.1	30896	2.34218e+06	8621.54	1.11762	0.002134	1.07783	0.89869	0.111406	10.2964	108278
浙江省	2016	12103	1.73126	5590	0.449504	67.72	0.3517	1.89525	21970.8	19988	1.78772e+06	4445.32	1.13668	0.00279014	0.795228	0.687931	0.0940782	10.5247	48487.3
安徽省	2016	4408	1.26086	6196	0.182971	52.62	0.0739	0.776971	10000.2	11595	1.16684e+06	4907.49	0.84746	0.00360743	0.792042	1.2421	0.201064	32.3894	34382.9
福建省	2016	4671	1.31158	3874	0.521599	64.39	0.2999	1.32993	11674.5	7411	1.12138e+06	3581.4	0.876568	0.00154094	0.92447	0.567173	0.124308	24.0397	46514.1
江西省	2016	1665	1.18101	4592	0.279036	53.99	0.0638	0.621453	6634.6	2773	565824	3400.6	0.879426	0.00119651	0.740548	0.872576	0.183826	68.3356	16294.9
山东省	2016	8774	0.959118	9947	0.245862	59.13	0.216	1.6383	30645.8	15348	2.53765e+06	10547.1	1.01302	0.00494451	1.06033	1.01996	0.155048	11.8497	46543.1
河南省	2016	3498	0.917666	9532	0.134943	48.78	0.065	1.09368	17618.4	6223	1.63429e+06	7164.96	0.877252	0.00343151	0.751675	1.04047	0.177036	55.4537	21244.3
湖北省	2016	3524	1.0571	5885	0.201887	58.57	0.1197	1.01963	15649.2	6912	863932	6309.16	0.979343	0.00254045	1.07208	0.7351	0.193145	31.2183	15947.3
湖南省	2016	2834	0.872618	6822	0.122063	52.7	0.0652	0.775583	13436.5	5801	766399	6154.66	1.09674	0.000981587	0.902178	0.770868	0.195068	54.4856	32413.2
广东省	2016	13982	1.37194	10999	0.641854	70.15	0.4492	2.66494	34739.1	29503	2.60202e+06	6799.47	1.1977	0.000745966	0.61819	0.516974	0.0840948	12.7637	76258.8
广西壮族自治区	2016	1245	1.12678	4838	0.158485	49.24	0.0478	0.685535	7027.3	4445	829126	3604.06	0.875934	0.00232046	0.744949	0.644685	0.196754	20.9573	17465
海南省	2016	249	1.89669	917	1.2457	56.7	0.1368	0.72163	1453.7	420	312531	691.659	2.42718	0.00178518	0.754263	0.511749	0.170645	19.7573	9525.36
重庆市	2016	2599	1.43874	3048	0.329618	63.33	0.1473	0.853377	7271.4	3955	410055	2973.64	1.08096	0.000478288	0.975605	0.710896	0.167618	19.2138	10370.8
四川省	2016	4712	1.32211	8262	0.189907	50	0.1541	1.3053	15601.9	9918	1.09678e+06	6752.32	1.15669	0.000862811	0.817274	0.472888	0.205022	41.1727	28410.1
贵州省	2016	750	1.52513	3555	0.133737	45.56	0.0533	0.664466	3709	1481	717949	3977.5	1.12667	0.00127339	1.11885	1.42023	0.337743	61.7191	4628.31
云南省	2016	1273	1.5885	4771	0.148193	44.64	0.0632	0.694866	5722.9	2302	1.00819e+06	3907.89	1.21317	0.00221272	0.819092	0.695616	0.264253	76.1114	6990.58
陕西省	2016	2524	1.24871	3813	0.191955	56.39	0.1509	0.997547	7367.6	4021	1.17628e+06	3975.63	0.865584	0.00218844	1.04265	1.61952	0.204934	73.871	23405.7
甘肃省	2016	640	2.21189	2610	0.0694302	46.07	0.0376	0.597058	3184.4	1185	691049	2223.28	1.47141	0.00441884	0.851833	0.873633	0.308774	90.5264	8362.37
青海省	2016	145	2.22242	593	0.194296	53.55	0.101	0.554208	767.3	267	226857	1081.75	0.88107	0.0110924	1.82421	0.478525	0.420509	114.197	7864.25
宁夏回族自治区	2016	304	1.79763	675	0.182462	58.74	0.0919	0.687161	850.1	553	313002	1688.67	0.966482	0.0205222	2.50173	1.54983	0.53294	16.0156	6246.97
新疆维吾尔自治区	2016	662	1.57477	2398	0.0665129	50.42	0.056	0.669396	2825.9	1144	1.17224e+06	4182.78	1.19378	0.00424741	1.74428	1.16458	0.433462	59.9974	14322.5
北京市	2017	11769	2.48283	2170.7	1.17278	86.93	0.9531	3.04598	11575.4	23569	412992	1764.4	4.23668	0.00310267	0.812826	0.0691958	0.0629807	1.35442	39239.5
天津市	2017	4120	1.70372	1557	0.927939	83.57	0.1987	0.944209	5729.7	7887	426089	2349.4	1.42049	0.00171567	1.50893	0.494843	0.126658	6.39497	26690.3
河北省	2017	3260	1.27337	7519.52	0.190268	55.74	0.0762	1.18731	15907.6	5763	2.2577e+06	12745.5	0.949131	0.00268225	1.69499	0.854569	0.374689	27.7523	33425.8
山西省	2017	1142	1.45371	3702	0.216296	58.59	0.0704	0.917101	6918.1	2147	1.32549e+06	6478.13	1.18461	0.00776515	1.7499	2.19306	0.417179	43.319	11817.5
内蒙古自治区	2017	649	1.33984	2529	0.19295	64.6	0.1141	0.961216	7160.2	1304	1.19947e+06	6188.14	1.25737	0.0071704	2.44687	1.95292	0.384447	40.8274	12959.2
辽宁省	2017	2487	1.76336	4369	0.91138	69.49	0.1906	1.3294	13807.2	5088	1.18134e+06	7173.02	1.33776	0.00156649	1.6418	0.823177	0.306418	9.58652	9467.93
吉林省	2017	873	1.20514	2717	0.175703	59.71	0.1269	0.940962	7855.8	1853	663904	2712.92	0.978874	0.0022701	0.998499	1.35947	0.181533	20.3492	30214.7
黑龙江省	2017	1568	1.22408	3788.7	0.143008	61.9	0.0952	0.938909	9099.2	2405	885771	4390.03	2.18609	0.00259185	1.15872	1.28522	0.276056	64.2637	29845.7
上海市	2017	6039	2.19313	2418	1.76015	89.1	0.5309	1.99564	11830.3	12925	399784	3706.53	2.27117	0.00470549	1.53289	0.4022	0.120998	2.10109	28106
江苏省	2017	16615	1.21122	8029.3	0.759734	70.18	0.366	2.25496	31737.4	39447	2.62796e+06	8468.18	1.1168	0.00114507	1.05466	0.842353	0.0986166	10.3118	103806
浙江省	2017	11933	1.74302	5657	0.48723	68.91	0.3496	2.2081	24308.5	25082	2.01437e+06	4200.57	1.24155	0.00158737	0.742543	0.678176	0.0811418	10.3621	56170.7
安徽省	2017	4356	1.30143	6255	0.216609	54.29	0.0726	0.972882	11192.6	13786	1.43108e+06	4801.37	0.903349	0.00204204	0.767604	1.23547	0.17771	33.4216	40622
福建省	2017	4298	1.30196	3911	0.547227	65.78	0.412	1.50554	13013	8591	1.2957e+06	3615.67	0.951699	0.000904813	0.924486	0.600793	0.11235	24.1427	55268.1
江西省	2017	1771	1.29461	4622	0.272794	55.7	0.0618	0.809437	7448.1	3960	706288	3472.85	0.887317	0.00112652	0.751373	0.865058	0.173588	67.0159	22235.4
山东省	2017	8791	0.975766	10005.8	0.282911	60.79	0.2023	1.84925	33649	16911	2.96943e+06	10137	1.05815	0.00420044	1.01311	0.951786	0.139563	11.9026	47682.6
河南省	2017	3917	0.954974	9559	0.158491	50.56	0.07	1.2799	19666.8	8927	1.98252e+06	6784.73	0.914833	0.00240951	0.709775	1.02289	0.152285	52.1881	31402.5
湖北省	2017	3945	1.11537	5902	0.219145	59.88	0.1173	1.17711	17394.1	9155	1.0265e+06	6350.65	1.06901	0.00111132	1.07602	0.727871	0.179002	33.3351	17555.9
湖南省	2017	3247	0.939446	6860.15	0.325536	54.62	0.0601	0.986032	14854.9	7381	884878	6594.33	1.18476	0.000639608	0.961251	0.816089	0.194506	52.2048	37284.5
广东省	2017	18693	1.40496	11169	1.32694	70.74	0.462	2.97412	38200.1	42807	2.89228e+06	7310.15	1.26515	0.00109058	0.654504	0.531496	0.0814908	13.0433	80872
广西壮族自治区	2017	1219	1.2299	4885	0.20494	50.59	0.0479	0.88638	7813	4761	913102	3621.45	1.09976	0.00123564	0.741341	0.63249	0.195508	21.2904	25796.1
海南省	2017	257	1.89562	926	1.15172	58.04	0.1877	0.851215	1618.8	565	383802	697.482	2.51252	0.00343768	0.75322	0.528529	0.156297	21.2397	10560
重庆市	2017	2439	1.33459	3075	0.328815	65	0.1548	1.04883	8067.7	4408	459153	3065.53	1.11409	0.000717942	0.996922	0.682049	0.157816	19.8765	11430.4
四川省	2017	4874	1.32893	8302	0.206032	51.78	0.1608	1.54839	17480.5	12950	1.13595e+06	6809.07	1.28347	0.000871249	0.820172	0.408543	0.184127	39.4723	31120
贵州省	2017	899	1.5483	3580	0.155894	47.76	0.0839	0.839668	4154	2282	809109	3913.91	1.12017	0.00107345	1.09327	1.36195	0.289045	61.0404	6849.83
云南省	2017	1427	1.57896	4801	0.154189	46.29	0.0881	0.838335	6423.1	2968	1.222e+06	3941.56	1.26238	0.000943635	0.820987	0.645939	0.240686	76.8184	25018.5
陕西省	2017	2508	1.2295	3835	0.246882	58.07	0.1556	1.17607	8236.4	6709	1.3409e+06	3743.6	0.852208	0.00170331	0.976168	1.5993	0.17095	66.5396	27951.6
甘肃省	2017	802	2.37366	2626	0.182882	48.12	0.0576	0.774985	3426.6	1670	803192	2109.76	1.57638	0.00297945	0.803413	0.847656	0.282814	89.4296	12150.7
青海省	2017	155	2.42037	598	0.198133	55.45	0.113	0.703453	839	377	262749	983.35	1.05299	0.00156657	1.6444	0.416649	0.374634	117.555	7453.86
宁夏回族自治区	2017	385	1.8764	682	0.596706	60.95	0.1386	0.839089	930.4	725	362253	2047.28	1.02012	0.00608471	3.00187	1.71153	0.594523	16.0066	8082.59
新疆维吾尔自治区	2017	813	1.6061	2445	0.0826976	51.9	0.0328	0.767971	3044.6	1386	1.47083e+06	4484.15	1.15432	0.00329024	1.83401	1.17163	0.412072	59.9089	15533.9
北京市	2018	13337	2.32466	2154	1.1944	87.09	0.9764	3.34489	11747.7	25235	414191	1737.71	4.34759	0.000353891	0.806739	0.0379904	0.0573125	1.35624	55652.9
天津市	2018	5544	1.8121	1560	1.02156	83.95	0.235	1.06463	5533	7918	428973	2319.94	1.44907	0.00149834	1.48714	0.480734	0.123338	6.28841	33820.2
河北省	2018	4675	1.33615	7556	0.199519	57.33	0.0811	1.38099	16537.1	6613	2.26952e+06	13902.7	1.03692	0.00765291	1.83996	0.919489	0.386076	32.6066	45768
山西省	2018	1545	1.50174	3718	0.24772	59.85	0.0877	1.06129	7338.5	2354	1.33535e+06	6098.21	1.26789	0.00547297	1.64019	2.4229	0.362598	43.4618	3285.3
内蒙古自治区	2018	1163	1.28379	2534	0.171529	65.51	0.127	1.06539	7311.1	1677	1.22126e+06	7302.23	1.28217	0.00538762	2.8817	1.91341	0.422357	40.0609	19515.9
辽宁省	2018	3337	1.77699	4359	0.98593	70.26	0.1711	1.40735	14142.8	5635	1.21948e+06	7255.49	1.32238	0.000765145	1.66449	0.802133	0.286605	9.53327	8400.27
吉林省	2018	1212	1.25995	2704	0.214955	60.85	0.1188	1.04991	7520.4	1996	650835	2281.57	1.17036	0.000698457	0.843776	1.22188	0.151352	15.8287	52898.6
黑龙江省	2018	1626	1.2423	3773	0.172744	63.46	0.0691	1.02029	9317.4	2513	877017	3357.43	2.31453	0.00206847	0.889856	1.16919	0.205201	64.5808	32882.4
上海市	2018	7788	2.24212	2424	1.79036	89.13	0.5218	2.21602	12668.7	13615	397026	3532.28	2.34707	0.000780123	1.45721	0.385946	0.108087	2.06709	25352.9
江苏省	2018	24257	1.27229	8051	0.75407	71.19	0.3715	2.6117	33230.4	44010	2.70205e+06	8320.85	1.14441	0.00192676	1.03352	0.803138	0.0898625	10.2166	99833.7
浙江省	2018	17623	1.88221	5737	0.524486	70.02	0.3657	2.48471	25007.9	27598	2.07914e+06	3956.55	1.30709	0.00139513	0.689655	0.654214	0.0704048	10.1279	59362.8
安徽省	2018	6265	1.31479	6324	0.248953	55.65	0.0976	1.21409	12100.1	15976	1.48565e+06	4563.3	0.977217	0.00141223	0.721584	1.25408	0.152075	33.7345	36893.3
福建省	2018	7219	1.29883	3941	0.514661	66.98	0.4146	1.69484	14317.4	10149	1.3663e+06	3581.4	0.939619	0.000870988	0.908754	0.651805	0.100028	26.8998	64747.1
江西省	2018	3109	1.39038	4648	0.263814	57.34	0.0701	1.00628	7566.4	4449	774611	3405.55	0.961662	0.00203593	0.732692	0.848349	0.154905	64.965	26608.2
山东省	2018	11237	1.01753	10047	0.298495	61.46	0.2178	2.05934	33605	16624	3.15622e+06	9689.34	1.12591	0.00245286	0.964401	1.04284	0.126708	12.0978	52101.8
河南省	2018	6516	1.01695	9605	0.145027	52.24	0.0925	1.50564	20594.7	10356	2.09468e+06	6212.1	0.986241	0.001535	0.646757	0.985604	0.129268	52.3409	40743.1
湖北省	2018	5599	1.16357	5917	0.238958	61	0.1242	1.39217	18333.6	9871	1.08774e+06	5829.45	1.09604	0.000782035	0.985204	0.665394	0.148081	33.7643	17392.9
湖南省	2018	4157	1.00095	6899	0.332508	56.09	0.0724	1.18656	15638.3	7162	958255	5790.16	1.30685	0.000507081	0.839275	0.70267	0.158958	44.0298	49030.7
广东省	2018	28621	1.49232	11346	1.30735	71.81	0.4988	3.48193	39501.1	49015	3.09424e+06	7378.04	1.29625	0.000660628	0.650276	0.512077	0.075845	13.0875	86490.1
广西壮族自治区	2018	1772	1.3113	4926	0.203763	51.82	0.0761	1.11672	8291.6	3426	1.02585e+06	3236.11	1.14707	0.000870669	0.656944	0.678165	0.159003	21.5755	28404.2
海南省	2018	394	1.82533	934	1.26971	59.13	0.2041	0.986903	1717.1	670	402869	722.584	2.49697	0.000339569	0.773645	0.535793	0.14954	23.5157	12921.5
重庆市	2018	3145	15.825	3102	0.359391	66.61	0.1781	1.23386	7977	4516	473670	2695.21	1.27943	0.000554805	0.868863	0.599453	0.132357	21.1671	13363.2
四川省	2018	7122	1.36169	8341	0.204079	53.5	0.1798	1.84297	18254.5	11833	1.23393e+06	6051.75	1.36586	0.00101574	0.725543	0.37637	0.148772	39.2023	30460.6
贵州省	2018	1472	1.67572	3600	0.202298	49.54	0.1119	1.04385	3971.2	2814	821142	3633.51	1.19735	0.00120092	1.00931	1.1965	0.245401	60.6869	14260.7
云南省	2018	2234	1.59306	4830	0.201037	47.44	0.0917	1.03962	6826	3706	1.25788e+06	4181.93	1.21091	0.00135762	0.865825	0.638682	0.233874	79.3736	14894.5
陕西省	2018	3607	1.25797	3864	0.321375	59.65	0.1967	1.38311	8938.3	5885	1.36688e+06	3726.7	0.859607	0.00149596	0.964466	1.50356	0.152494	65.8008	27884.9
甘肃省	2018	1247	2.34921	2637	0.189363	49.69	0.0774	0.905829	3428.3	1808	825535	1976.98	1.62098	0.00243312	0.74971	0.871664	0.239749	71.812	6127.54
青海省	2018	256	2.31567	603	0.181698	57.27	0.1529	0.840131	835.6	493	276607	1004.41	1.0826	0.00211374	1.66569	0.37572	0.350552	119.359	8711.76
宁夏回族自治区	2018	610	1.89964	688	0.329716	62.15	0.1553	0.968297	935.8	1059	363567	2159.81	1.07563	0.0053147	3.13926	1.79031	0.582917	16.374	8818.07
新疆维吾尔自治区	2018	1015	1.53899	2487	0.114634	54.01	0.0454	0.983277	3187	1230	1.65771e+06	4172.68	1.13428	0.00318979	1.6778	1.23149	0.342049	63.0171	17578.2
北京市	2019	12568	2.0801	2153.6	1.16902	87.35	0.9927	3.58431	15063.7	14897	443064	1730.66	5.16924	0.000128948	0.803613	0.024837	0.0489284	1.36295	73411.7
天津市	2019	5040	2.47259	1561.83	1.51849	84.31	0.2416	1.15253	4218.2	3698	452504	2374.6	1.80108	0.00254576	1.52039	0.456997	0.16836	6.11107	27732.3
河北省	2019	4531	1.53224	7591.97	0.312357	58.77	0.0892	1.5464	12985.5	3830	2.51948e+06	13520.9	1.32297	0.00279139	1.78095	0.883037	0.385162	31.2209	38492.3
山西省	2019	1481	1.65149	3729	0.284089	61.29	0.1023	1.16985	7030.5	1486	1.44307e+06	6374.37	1.17386	0.00570609	1.7094	2.46089	0.374375	45.5964	4090.49
内蒙古自治区	2019	1191	1.43545	2539.56	0.234079	66.46	0.1328	1.14678	5051.1	1073	1.32983e+06	7924.55	1.25101	0.0037616	3.12044	1.93466	0.460394	40.553	20724.4
辽宁省	2019	3449	1.99051	4351.7	1.11532	71.21	0.1653	1.52065	9670.6	3084	1.30574e+06	7687.45	1.38497	0.0012827	1.76654	0.787855	0.308616	9.67593	6373.62
吉林省	2019	1191	1.78091	2690.73	0.37814	61.63	0.12	1.05928	4212.9	1391	713464	2327.63	1.52478	0.00163904	0.865056	1.22415	0.198488	16.4528	35438.4
黑龙江省	2019	1396	1.56986	3751.3	0.233287	64.62	0.0767	1.12193	5603.9	1777	893391	3612.53	1.8851	0.000874976	0.963008	1.21772	0.26538	66.7339	32480.9
上海市	2019	7641	1.93482	2428.14	1.72661	89.22	0.5165	2.56342	15847.6	9061	402532	3632.14	2.69462	0.00293691	1.49585	0.36237	0.0951935	2.05735	28929.7
江苏省	2019	24600	1.33823	8070	0.812331	72.47	0.3729	2.9926	37672.5	23803	2.8726e+06	8983.02	1.15347	0.0013789	1.11314	0.765604	0.0901624	10.2944	88341.8
浙江省	2019	14895	1.92921	5850	0.553814	71.58	0.3852	2.8556	27343.8	13974	2.19181e+06	3950.85	1.26805	0.00129527	0.675359	0.610767	0.0633639	9.80641	61020.2
安徽省	2019	5618	1.19333	6365.9	0.307805	57.02	0.1149	1.39504	17862.1	7110	1.63708e+06	4616.36	1.22966	0.00180689	0.725171	1.20402	0.124383	34.3484	31432
福建省	2019	5673	1.21233	3973	0.483918	67.87	0.3662	1.81691	18896.8	4705	1.43698e+06	3759.56	0.933693	0.000636142	0.946277	0.635539	0.0886793	26.5299	88883.5
江西省	2019	3042	1.44186	4666.13	0.281315	59.07	0.09	1.13907	10068.1	2298	831871	3427.32	1.07498	0.00185987	0.734509	0.827309	0.138436	71.1117	25021.3
山东省	2019	10939	1.2147	10070.2	0.558424	61.86	0.1947	2.29788	29251.2	10446	3.392e+06	10262.4	1.32953	0.0033876	1.01909	1.04211	0.144404	12.0797	59969.1
河南省	2019	6178	1.0258	9639.75	0.147834	54.01	0.0895	1.73458	23476.1	5068	2.33363e+06	6008.64	1.10219	0.00184394	0.623319	0.898899	0.11074	50.3009	53903.6
湖北省	2019	5540	1.10552	5927	0.28057	61.83	0.1459	1.5762	22722.3	5835	1.17486e+06	5918.59	1.20012	0.000714955	0.998582	0.679622	0.129147	35.3071	27019.4
湖南省	2019	4048	1.06056	6918.38	0.319445	57.45	0.0969	1.36733	16683.9	4871	1.00517e+06	5800.08	1.41555	0.000355727	0.838359	0.66646	0.145906	47.1427	49159.7
广东省	2019	26176	1.56026	11521	1.25112	72.65	0.4875	3.87525	42951.8	25724	3.23055e+06	7419.41	1.37264	0.000730987	0.64399	0.493055	0.0689081	13.7003	81459
广西壮族自治区	2019	1607	1.43604	4960	0.297598	52.98	0.0998	1.2545	8200.9	1660	1.0974e+06	3136.34	1.52202	0.000689998	0.632326	0.711793	0.147682	21.983	28777.7
海南省	2019	500	1.79341	944.72	1.3579	59.37	0.2285	1.06324	1951.1	538	414846	720.601	2.84755	0.000577413	0.762766	0.499289	0.135734	25.7689	8659.34
重庆市	2019	2690	1.53493	3124.32	0.324504	68.24	0.1886	1.34847	11631.7	2869	500789	2663.06	1.32228	0.000398861	0.852364	0.565074	0.112814	22.7531	6325.88
四川省	2019	6010	1.31048	8375	0.427658	55.36	0.1852	2.07535	21343	5932	1.34391e+06	6156.18	1.40759	0.000717132	0.735066	0.371	0.132062	39.1538	40745
贵州省	2019	1477	1.69647	3622.95	0.200377	51.48	0.1461	1.17778	7468.2	1372	878654	3660.16	1.3915	0.00149999	1.01027	1.17089	0.218265	56.075	21342.3
云南省	2019	2279	1.34087	4858	0.199264	48.67	0.1155	1.20385	10158.2	1882	1.33045e+06	4326.91	1.53544	0.00148046	0.890676	0.61957	0.186314	81.9116	13673.4
陕西省	2019	3306	1.33125	3876.21	0.324311	61.28	0.2096	1.5274	10213	4030	1.40195e+06	3896.19	0.986707	0.00250104	1.00515	1.59881	0.151055	74.0628	29766.8
甘肃省	2019	1144	2.37178	2647.43	0.202642	50.7	0.0896	0.99441	3700.3	1044	842329	1995.16	1.67879	0.00170364	0.753622	0.871087	0.228847	76.5729	8701.72
青海省	2019	342	2.23866	607.82	0.182169	58.78	0.142	0.861369	948.5	285	290766	1034.08	1.29709	0.00337144	1.7013	0.36409	0.348652	120.34	9609.77
宁夏回族自治区	2019	609	1.92526	694.66	0.486875	63.63	0.1451	0.949686	1399.4	563	376360	2299.93	1.18875	0.0039276	3.31087	1.79446	0.613564	38.4401	5157.51
新疆维吾尔自治区	2019	879	1.46797	2523.22	0.122356	55.51	0.0849	1.06912	3617	806	1.81643e+06	4238.74	1.46384	0.00312614	1.67989	1.28189	0.311739	85.1532	17810.6
北京市	2020	22275	2.21988	2189	1.23592	87.55	0.9664	3.80492	13716.4	19247	451164	1369.67	5.29682	8.92474e-05	0.625706	0.0186527	0.0379383	1.35673	63658.1
天津市	2020	8474	2.67617	1387	1.50069	84.7	0.2249	1.32056	3582.9	3925	464830	2337.13	1.88787	0.00151698	1.68502	0.462118	0.165945	6.21676	18686.5
河北省	2020	9737	1.67386	7464	0.42939	60.07	0.0777	1.66699	12705	4977	2.67514e+06	13313.7	1.37746	0.000939594	1.78372	0.851684	0.367711	32.3905	71281.2
山西省	2020	3464	1.73584	3490	0.361669	62.53	0.0857	1.3012	6746.3	1934	1.47103e+06	6263.11	1.17646	0.00369859	1.79459	1.72474	0.354812	47.7891	5044.99
内蒙古自治区	2020	2545	1.33925	2403	0.222834	67.48	0.1212	1.24013	4760.5	1242	1.38666e+06	8327.32	1.23276	0.00223513	3.46539	1.94831	0.479689	42.1775	21448.6
辽宁省	2020	6573	2.07882	4255	1.14173	72.14	0.1499	1.63227	8960.9	3453	1.34583e+06	8026.16	1.42853	0.0010475	1.88629	0.821914	0.319577	10.4643	11239.6
吉林省	2020	2349	1.84707	2399	0.396509	62.64	0.1209	1.18672	3824	1792	767833	2158.53	1.48677	0.000186648	0.899762	1.1814	0.175329	16.6283	23549.2
黑龙江省	2020	2845	1.56002	3171	0.848714	65.61	0.0789	1.28289	5092.3	2086	975523	3268.27	1.94537	0.00118279	1.03067	1.21606	0.238586	65.3194	27666.3
上海市	2020	15190	2.01524	2488	1.84176	89.3	0.5232	2.67453	15932.5	11804	406185	3266.7	2.75112	0.000884243	1.31298	0.332684	0.0844095	2.03722	33213.2
江苏省	2020	52808	1.52433	8477	0.919749	73.44	0.3578	3.06813	37086.1	28669	2.97932e+06	8659.78	1.21999	0.0011905	1.02156	0.776574	0.0843056	10.0085	80769.9
浙江省	2020	29447	2.22264	6468	0.629033	72.17	0.3421	2.87831	26629.8	20256	2.26543e+06	4842.95	1.36415	0.00191604	0.748756	0.60316	0.0749529	9.14318	67950.1
安徽省	2020	12270	1.33195	6105	0.575435	58.33	0.1062	1.54795	18334	9470	1.6775e+06	4975.57	1.26497	0.00160054	0.814999	1.21923	0.128632	35.2313	28722.6
福建省	2020	12836	1.36342	4161	0.495273	68.75	0.402	1.82648	18626.5	6680	1.46166e+06	3498.69	1.02528	0.000871492	0.84083	0.572116	0.0796898	28.0978	76310.9
江西省	2020	5981	1.61179	4519	0.357296	60.44	0.0849	1.2616	10371.8	3205	867868	3213.02	1.1155	0.000837323	0.711002	0.813222	0.125061	70.2957	35983.5
山东省	2020	25491	1.22743	10165	1.13871	63.05	0.2067	2.45121	29248	14892	3.54297e+06	10543.6	1.3684	0.00182553	1.03724	0.927403	0.144178	11.9736	71485
河南省	2020	12585	1.14309	9941	0.140363	55.43	0.0934	1.89454	22502.8	6799	2.38751e+06	6122.92	1.17017	0.000650505	0.615926	0.938351	0.111332	50.3823	48200.6
湖北省	2020	12065	1.37816	5745	0.376391	62.89	0.1389	1.63257	17984.9	6327	1.15394e+06	5541.43	1.3092	0.00124332	0.964566	0.625878	0.127555	35.2305	42839.8
湖南省	2020	8167	1.17673	6645	0.354772	58.76	0.0762	1.53256	16258.1	5550	978508	5529.51	1.35549	0.000210092	0.832131	0.65145	0.132344	50.4631	80210.1
广东省	2020	50315	1.71362	12624	1.34957	74.15	0.4579	4.05489	40207.9	30645	3.41531e+06	7260.64	1.43937	0.000536768	0.575146	0.106362	0.0655523	13.6847	85809.4
广西壮族自治区	2020	3068	1.56788	5019	0.900871	54.2	0.0771	1.40845	7831	2245	1.14753e+06	3642.14	1.61671	0.000504257	0.725671	0.482456	0.164381	22.4003	36918.4
海南省	2020	1148	1.91613	1012	0.0378133	60.27	0.2208	1.04901	1974.6	827	462008	678.142	3.16619	4.43947e-05	0.670101	0.516801	0.122577	27.9026	8281.82
重庆市	2020	5333	1.63824	3209	0.341784	69.46	0.1904	1.40968	11787.2	3716	509607	2745.81	1.32175	0.000402985	0.85566	0.466071	0.10982	23.2412	14236
四川省	2020	11479	1.43018	8371	0.420495	56.73	0.1868	2.25479	20824.9	7268	1.37942e+06	5838.49	1.4496	0.0013962	0.697466	0.326256	0.120137	44.3412	53883.3
贵州省	2020	2850	1.8083	3858	0.32336	53.15	0.1243	1.22255	7833.4	1783	778198	3620.17	1.46098	0.00247343	0.938353	1.09768	0.203077	55.8283	16137.8
云南省	2020	3728	1.41579	4722	0.400623	50.05	0.1046	1.33092	9792.9	2319	1.30351e+06	4425.63	1.52463	0.00169704	0.937237	0.502144	0.180477	89.3257	11345
陕西省	2020	7287	1.48597	3955	0.482815	62.66	0.1959	1.5601	9605.9	4889	1.39169e+06	3892.87	1.10466	0.00173727	0.984291	1.65961	0.148686	69.5622	21458.6
甘肃省	2020	2225	2.43277	2501	0.198362	52.23	0.0812	1.07104	3632.4	1204	856736	2027.58	1.7414	0.0011981	0.810706	0.89398	0.224869	77.7918	6504.95
青海省	2020	635	2.18842	593	0.179404	60.08	0.1527	0.902476	877.3	388	291828	952.929	1.33625	0.000253411	1.60696	0.360856	0.317017	115.667	10443.1
宁夏回族自治区	2020	1060	2.03865	721	0.474882	64.96	0.1519	0.969857	1301.4	667	391608	2472.75	1.22662	0.00371067	3.42962	1.67976	0.630716	38.7901	5204.26
新疆维吾尔自治区	2020	1708	1.60145	2590	0.160179	56.53	0.0505	1.16197	3062.5	833	1.88486e+06	4054.71	1.49055	0.00135227	1.56552	1.36903	0.293871	85.3611	17158.4
